# Supplementary material for: New insights into the existing image encryption algorithms based on DNA coding
Source: PLoS One. 2020 Oct 23;15(10):e0241184. doi: 10.1371/journal.pone.0241184 (PMC7584250; doi:10.1371/journal.pone.0241184)
Supplement: S1 File — (ZIP) [file pone.0241184.s001.zip]

Archive with 47 entries (46 files):
- supporting imformation/
- supporting imformation/Fig10(a).tif
- supporting imformation/Fig10(b).tif
- supporting imformation/Fig10(c).tif
- supporting imformation/Fig10(d).tif
- supporting imformation/Fig10(e).tif
- supporting imformation/Fig10(f).tif
- supporting imformation/Fig11(a).tif
- supporting imformation/Fig11(b).tif
- supporting imformation/Fig11(c).tif
- supporting imformation/Fig11(d).tif
- supporting imformation/Fig3(a).tif
- supporting imformation/Fig3(b).tif
- supporting imformation/Fig3(c).tif
- supporting imformation/Fig3(d).tif
- supporting imformation/Fig3(e).tif
- supporting imformation/Fig3(f).tif
- supporting imformation/Fig5(a).tif
- supporting imformation/Fig5(b).tif
- supporting imformation/Fig5(c).tif
- supporting imformation/Fig6(a).tif
- supporting imformation/Fig6(b).tif
- supporting imformation/Fig6(c).tif
- supporting imformation/Fig6(d).tif
- supporting imformation/Fig7(a).tif
- supporting imformation/Fig7(b).tif
- supporting imformation/Fig7(c).tif
- supporting imformation/Fig7(d).tif
- supporting imformation/Fig7(e).tif
- supporting imformation/Fig7(f).tif
- supporting imformation/Fig7(g).tif
- supporting imformation/Fig7(h).tif
- supporting imformation/Fig7(i).tif
- supporting imformation/Fig7(j).tif
- supporting imformation/Fig7(k).tif
- supporting imformation/Fig7(l).tif
- supporting imformation/Fig7(m).tif
- supporting imformation/Fig7(n).tif
- supporting imformation/Fig7(o).tif
- supporting imformation/Fig7(p).tif
- supporting imformation/Fig8(a).tif
- supporting imformation/Fig8(b).tif
- supporting imformation/Fig9(a).tif
- supporting imformation/Fig9(b).tif
- supporting imformation/S1_Fig.tif
- supporting imformation/S2_Fig.tif
- supporting imformation/S4_Fig.tif
